# Supplementary material for: Rolling bearing fault diagnosis based on Gramian angular difference field and improved channel attention model
Source: PeerJ Comput Sci. 2024 Jan 18;10:e1807. doi: 10.7717/peerj-cs.1807 (PMC10803066; doi:10.7717/peerj-cs.1807)
Supplement: Supplemental Information 1 [file peerj-cs-10-1807-s001.zip]

Archive with 7 entries (6 files):
- code/
- code/Confusion matrix.py
- code/Fca_module.py
- code/GAF.py
- code/t-sne.py
- code/train.py
- code/tsne.py
