# Supplementary material for: Rolling bearing fault diagnosis based on Gramian angular difference field and improved channel attention model
Source: PeerJ Comput Sci. 2024 Jan 18;10:e1807. doi: 10.7717/peerj-cs.1807 (PMC10803066; doi:10.7717/peerj-cs.1807)
Supplement: Supplemental Information 1 [file peerj-cs-10-1807-s001.zip › code/Confusion matrix.py]

import os
import json
import matplotlib
import torch
from torchvision import transforms, datasets
import numpy as np
from tqdm import tqdm
import matplotlib.pyplot as plt
from prettytable import PrettyTable
from Fca_module import FcaNet34
os.environ["KMP_DUPLICATE_LIB_OK"] = "TRUE"


class ConfusionMatrix(object):
    def __init__(self, num_classes: int, labels: list):
        self.matrix = np.zeros((num_classes, num_classes))
        self.num_classes = num_classes
        self.labels = labels

    def update(self, preds, labels):
        for p, t in zip(preds, labels):
            self.matrix[p, t] += 1

    def summary(self):
        sum_TP = 0
        for i in range(self.num_classes):
            sum_TP += self.matrix[i, i]
        acc = sum_TP / np.sum(self.matrix)
        print(" accuracy： ", acc)
        table = PrettyTable()
        table.field_names = ["", "Precision", "Recall", "Specificity"]
        for i in range(self.num_classes):
            TP = self.matrix[i, i]
            FP = np.sum(self.matrix[i, :]) - TP
            FN = np.sum(self.matrix[:, i]) - TP
            TN = np.sum(self.matrix) - TP - FP - FN
            Precision = round(TP / (TP + FP), 3) if TP + FP != 0 else 0.
            Recall = round(TP / (TP + FN), 3) if TP + FN != 0 else 0.
            Specificity = round(TN / (TN + FP), 3) if TN + FP != 0 else 0.
            table.add_row([self.labels[i], Precision, Recall, Specificity])
        print(table)

    def plot(self):
        matrix = self.matrix
        print(matrix)
        plt.imshow(matrix, cmap=plt.cm.Blues)
        plt.xticks(range(self.num_classes), self.labels, fontsize=14)
        plt.yticks(range(self.num_classes), self.labels, fontsize=14)
        plt.colorbar()
        plt.xlabel('正确标签', fontsize=20)
        plt.ylabel('预测标签', fontsize=20)
        plt.title('')
        matplotlib.rcParams['font.sans-serif'] = ['KaiTi']
        thresh = matrix.max() / 2
        for x in range(self.num_classes):
            for y in range(self.num_classes):
                info = int(matrix[y, x])
                plt.text(x, y, info, verticalalignment='center', horizontalalignment='center',
                         color="white" if info > thresh else "black", fontsize=12)
        plt.tight_layout()
        plt.show()


if __name__ == '__main__':
    device = torch.device("cuda:0" if torch.cuda.is_available() else "cpu")
    print(device)
    data_transform = transforms.Compose([transforms.Resize(256), transforms.CenterCrop(224), transforms.ToTensor(),
                                         transforms.Normalize([0.485, 0.456, 0.406], [0.229, 0.224, 0.225])])
    data_root = os.path.abspath(os.path.join(os.getcwd(), "./.."))
    image_path = os.path.join(data_root, "det_set", "file_name")
    assert os.path.exists(image_path), "data path {} does not exist.".format(image_path)
    validate_dataset = datasets.ImageFolder(root=os.path.join(image_path, "val"), transform=data_transform)
    batch_size = 40
    validate_loader = torch.utils.data.DataLoader(validate_dataset, batch_size=batch_size, shuffle=False, num_workers=0)
    net = FcaNet34(num_classes=10)
    model_weight_path = "Fca.pth"
    assert os.path.exists(model_weight_path), "cannot find {} file".format(model_weight_path)
    net.load_state_dict(torch.load(model_weight_path, map_location=device))
    net.to(device)
    json_label_path = 'label.json'
    assert os.path.exists(json_label_path), "cannot find {} file".format(json_label_path)
    json_file = open(json_label_path, 'r', encoding='utf-8')
    class_indict = json.load(json_file)
    labels = [label for _, label in class_indict.items()]
    confusion = ConfusionMatrix(num_classes=10, labels=labels)
    net.eval()
    with torch.no_grad():
        for val_data in tqdm(validate_loader):
            val_images, val_labels = val_data
            outputs = net(val_images.to(device))
            outputs = torch.softmax(outputs, dim=1)
            outputs = torch.argmax(outputs, dim=1)
            confusion.update(outputs.to("cpu").numpy(), val_labels.to("cpu").numpy())
    confusion.plot()
    confusion.summary()
