# Supplementary material for: Rolling bearing fault diagnosis based on Gramian angular difference field and improved channel attention model
Source: PeerJ Comput Sci. 2024 Jan 18;10:e1807. doi: 10.7717/peerj-cs.1807 (PMC10803066; doi:10.7717/peerj-cs.1807)
Supplement: Supplemental Information 1 [file peerj-cs-10-1807-s001.zip › code/Fca_module.py]

import math
import torch
import torch.nn as nn


def get_freq_indices(method):
    assert method in ['top1', 'top2', 'top4', 'top8', 'top16', 'top32',
                      'bot1', 'bot2', 'bot4', 'bot8', 'bot16', 'bot32',
                      'low1', 'low2', 'low4', 'low8', 'low16', 'low32']
    num_freq = int(method[3:])
    if 'top' in method:
        all_top_indices_x = [0, 0, 6, 0, 0, 1, 1, 4, 5, 1, 3, 0, 0, 0, 3, 2, 4, 6, 3, 5, 5, 2, 6, 5, 5, 3, 3, 4, 2, 2,
                             6, 1]
        all_top_indices_y = [0, 1, 0, 5, 2, 0, 2, 0, 0, 6, 0, 4, 6, 3, 5, 2, 6, 3, 3, 3, 5, 1, 1, 2, 4, 2, 1, 1, 3, 0,
                             5, 3]
        mapper_x = all_top_indices_x[:num_freq]
        mapper_y = all_top_indices_y[:num_freq]
    elif 'low' in method:
        all_low_indices_x = [0, 0, 1, 1, 0, 2, 2, 1, 2, 0, 3, 4, 0, 1, 3, 0, 1, 2, 3, 4, 5, 0, 1, 2, 3, 4, 5, 6, 1, 2,
                             3, 4]
        all_low_indices_y = [0, 1, 0, 1, 2, 0, 1, 2, 2, 3, 0, 0, 4, 3, 1, 5, 4, 3, 2, 1, 0, 6, 5, 4, 3, 2, 1, 0, 6, 5,
                             4, 3]
        mapper_x = all_low_indices_x[:num_freq]
        mapper_y = all_low_indices_y[:num_freq]
    elif 'bot' in method:
        all_bot_indices_x = [6, 1, 3, 3, 2, 4, 1, 2, 4, 4, 5, 1, 4, 6, 2, 5, 6, 1, 6, 2, 2, 4, 3, 3, 5, 5, 6, 2, 5, 5,
                             3, 6]
        all_bot_indices_y = [6, 4, 4, 6, 6, 3, 1, 4, 4, 5, 6, 5, 2, 2, 5, 1, 4, 3, 5, 0, 3, 1, 1, 2, 4, 2, 1, 1, 5, 3,
                             3, 3]
        mapper_x = all_bot_indices_x[:num_freq]
        mapper_y = all_bot_indices_y[:num_freq]
    else:
        raise NotImplementedError
    return mapper_x, mapper_y


class MultiSpectralAttentionLayer(torch.nn.Module):
    def __init__(self, channel, dct_h, dct_w, reduction=16, freq_sel_method='top16'):
        super(MultiSpectralAttentionLayer, self).__init__()
        self.reduction = reduction
        self.dct_h = dct_h
        self.dct_w = dct_w
        mapper_x, mapper_y = get_freq_indices(freq_sel_method)
        self.num_split = len(mapper_x)
        mapper_x = [temp_x * (dct_h // 7) for temp_x in mapper_x]
        mapper_y = [temp_y * (dct_w // 7) for temp_y in mapper_y]
        self.dct_layer = MultiSpectralDCTLayer(dct_h, dct_w, mapper_x, mapper_y, channel)
        self.fc = nn.Sequential(
            nn.Linear(channel, channel // reduction, bias=False),
            nn.ReLU(inplace=True),
            nn.Linear(channel // reduction, channel, bias=False),
            nn.Sigmoid())

    def forward(self, x):
        n, c, h, w = x.shape
        x_pooled = x
        y = self.dct_layer(x_pooled)
        y = self.fc(y).view(n, c, 1, 1)
        return x * y.expand_as(x)


class MultiSpectralDCTLayer(nn.Module):

    def __init__(self, height, width, mapper_x, mapper_y, channel):
        super(MultiSpectralDCTLayer, self).__init__()
        assert len(mapper_x) == len(mapper_y)
        assert channel % len(mapper_x) == 0
        self.num_freq = len(mapper_x)
        self.register_buffer('weight', self.get_dct_filter(height, width, mapper_x, mapper_y, channel))

    def forward(self, x):
        assert len(x.shape) == 4, 'x must been 4 dimensions, but got ' + str(len(x.shape))
        x = x * self.weight
        result = torch.sum(x, dim=[2, 3])
        return result

    def build_filter(self, pos, freq, POS):
        result = math.cos(math.pi * freq * (pos + 0.5) / POS) / math.sqrt(POS)
        if freq == 0:
            return result
        else:
            return result * math.sqrt(2)

    def get_dct_filter(self, tile_size_x, tile_size_y, mapper_x, mapper_y, channel):
        dct_filter = torch.zeros(channel, tile_size_x, tile_size_y)
        c_part = channel // len(mapper_x)
        for i, (u_x, v_y) in enumerate(zip(mapper_x, mapper_y)):
            for t_x in range(tile_size_x):
                for t_y in range(tile_size_y):
                    dct_filter[i * c_part: (i + 1) * c_part, t_x, t_y] = self.build_filter(t_x, u_x, tile_size_x) * self.build_filter(t_y, v_y, tile_size_y)
        return dct_filter


def conv3x3(in_planes, out_planes, stride=1):
    return nn.Conv2d(in_planes, out_planes, kernel_size=3, stride=stride, padding=1, bias=False)


class BasicBlock(nn.Module):
    expansion = 1

    def __init__(self, in_channel, out_channel, stride=1, downsample=None):
        super(BasicBlock, self).__init__()
        self.conv1 = nn.Conv2d(in_channels=in_channel, out_channels=out_channel,
                               kernel_size=3, stride=stride, padding=1, bias=False)
        self.bn1 = nn.BatchNorm2d(out_channel)
        self.relu = nn.ReLU()
        self.conv2 = nn.Conv2d(in_channels=out_channel, out_channels=out_channel,
                               kernel_size=3, stride=1, padding=1, bias=False)
        self.bn2 = nn.BatchNorm2d(out_channel)
        self.downsample = downsample

    def forward(self, x):
        identity = x
        if self.downsample is not None:
            identity = self.downsample(x)
        out = self.conv1(x)
        out = self.bn1(out)
        out = self.relu(out)
        out = self.conv2(out)
        out = self.bn2(out)
        out += identity
        out = self.relu(out)
        return out


class FcaBasicBlock(nn.Module):
    expansion = 1

    def __init__(self, in_channel, out_channel, stride=1, downsample=None, groups=1,
                 base_width=64, dilation=1, norm_layer=None,
                 *, reduction=16, ):
        global _mapper_x, _mapper_y
        super(FcaBasicBlock, self).__init__()
        c2wh = dict([(64, 56), (128, 28), (256, 14), (512, 7)])
        self.out_channel = out_channel
        self.conv1 = nn.Conv2d(in_channel, out_channel,  kernel_size=3, stride=stride, padding=1, bias=False)
        self.bn1 = nn.BatchNorm2d(out_channel)
        self.conv2 = nn.Conv2d(out_channel, out_channel, kernel_size=3, padding=1, bias=False)
        self.bn2 = nn.BatchNorm2d(out_channel)
        self.relu = nn.ReLU(inplace=True)
        self.att = MultiSpectralAttentionLayer(out_channel, c2wh[out_channel], c2wh[out_channel],  reduction=reduction, freq_sel_method = 'top16')
        self.downsample = downsample
        self.stride = stride

    def forward(self, x):
        identity = x
        out = self.conv1(x)
        out = self.bn1(out)
        out = self.relu(out)
        out = self.conv2(out)
        out = self.bn2(out)
        out = self.att(out)
        if self.downsample is not None:
            identity = self.downsample(x)
        out += identity
        out = self.relu(out)
        return out


class FcaNet(nn.Module):

    def __init__(self, block, fca, blocks_num, num_classes=1000, include_top=True):
        super(FcaNet, self).__init__()
        self.include_top = include_top
        self.in_channel = 64
        self.conv1 = nn.Conv2d(3, self.in_channel, kernel_size=7, stride=2, padding=3, bias=False)
        self.bn1 = nn.BatchNorm2d(self.in_channel)
        self.relu = nn.ReLU(inplace=True)
        self.maxpool = nn.MaxPool2d(kernel_size=3, stride=2, padding=1)
        self.layer1 = self._make_layer(block, 64, blocks_num[0])
        self.layer2 = self._make_layer(block, 128, blocks_num[1], stride=2)
        self.layer3 = self._make_layer(fca, 256, blocks_num[2], stride=2)
        self.layer4 = self._make_layer(fca, 512, blocks_num[3], stride=2)
        if self.include_top:
            self.avgpool = nn.AdaptiveAvgPool2d((1, 1))
            self.fc = nn.Linear(512 * block.expansion, num_classes)
        for m in self.modules():
            if isinstance(m, nn.Conv2d):
                nn.init.kaiming_normal_(m.weight, mode='fan_out', nonlinearity='relu')

    def _make_layer(self, block, channel, block_num, stride=1):
        downsample = None
        if stride != 1 or self.in_channel != channel * block.expansion:
            downsample = nn.Sequential(
                nn.Conv2d(self.in_channel, channel * block.expansion, kernel_size=1, stride=stride, bias=False),
                nn.BatchNorm2d(channel * block.expansion))
        layers = []
        layers.append(block(self.in_channel, channel, downsample=downsample, stride=stride))
        self.in_channel = channel * block.expansion
        for _ in range(1, block_num):
            layers.append(block(self.in_channel, channel))
        return nn.Sequential(*layers)

    def forward(self, x):
        x = self.conv1(x)
        x = self.bn1(x)
        x = self.relu(x)
        x = self.maxpool(x)
        x = self.layer1(x)
        x = self.layer2(x)
        x = self.layer3(x)
        x = self.layer4(x)
        if self.include_top:
            x = self.avgpool(x)
            x = torch.flatten(x, 1)
            x = self.fc(x)
        return x


def FcaNet34(num_classes=1000, include_top=True):
    return FcaNet(FcaBasicBlock, FcaBasicBlock, [3, 4, 6, 3], num_classes=num_classes, include_top=include_top)
