# Supplementary material for: Rolling bearing fault diagnosis based on Gramian angular difference field and improved channel attention model
Source: PeerJ Comput Sci. 2024 Jan 18;10:e1807. doi: 10.7717/peerj-cs.1807 (PMC10803066; doi:10.7717/peerj-cs.1807)
Supplement: Supplemental Information 1 [file peerj-cs-10-1807-s001.zip › code/train.py]

import os
import sys
import json
import torch
import torch.nn as nn
import torch.utils.data
import torch.optim as optim
from torchvision import transforms, datasets
from tqdm import tqdm
from Fca_module import FcaNet34


def main():
    device = torch.device("cuda:0" if torch.cuda.is_available() else "cpu")
    print("using {} device.".format(device))
    data_transform = {
        "train": transforms.Compose([transforms.RandomResizedCrop(224), transforms.RandomHorizontalFlip(),
                                     transforms.ToTensor(),
                                     transforms.Normalize([0.485, 0.456, 0.406], [0.229, 0.224, 0.225])]),
        "val": transforms.Compose([transforms.Resize(256), transforms.CenterCrop(224), transforms.ToTensor(),
                                   transforms.Normalize([0.485, 0.456, 0.406], [0.229, 0.224, 0.225])])}
    data_root = os.path.abspath(os.path.join(os.getcwd(), "./.."))
    image_path = data_root + "/det_set/file_name/"
    assert os.path.exists(image_path), "{} path does not exist.".format(image_path)
    batch_size = 40
    train_dataset = datasets.ImageFolder(root=os.path.join(image_path, "train"), transform=data_transform["train"])
    train_num = len(train_dataset)
    train_loader = torch.utils.data.DataLoader(train_dataset, batch_size=batch_size, shuffle=True, num_workers=0)
    validate_dataset = datasets.ImageFolder(root=os.path.join(image_path, "val"), transform=data_transform["val"])
    val_num = len(validate_dataset)
    validate_loader = torch.utils.data.DataLoader(validate_dataset, batch_size=batch_size, shuffle=False, num_workers=0)
    print("use {} images for train, {} images for val.".format(train_num, val_num))
    flower_list = train_dataset.class_to_idx
    cla_dict = dict((val, key) for key, val in flower_list.items())
    json_str = json.dumps(cla_dict, indent=9)
    with open('label.json', 'w', encoding='utf-8') as json_file:
        json_file.write(json_str)
    net = FcaNet34(num_classes=10)
    net.to(device)
    loss_function = nn.CrossEntropyLoss()
    params = [p for p in net.parameters() if p.requires_grad]
    optimizer = optim.Adam(params, lr=0.0001)
    epochs = 300
    best_acc = 0.0
    save_path = 'Fca.pth'
    train_steps = len(train_loader)
    for epoch in range(epochs):
        net.train()
        running_loss = 0.0
        train_bar = tqdm(train_loader, file=sys.stdout)
        for step, data in enumerate(train_bar):
            images, labels = data
            optimizer.zero_grad()
            log_its = net(images.to(device))
            loss = loss_function(log_its, labels.to(device))
            loss.backward()
            optimizer.step()
            running_loss += loss.item()
            train_bar.desc = "train epoch[{}/{}] loss:{:.3f}".format(epoch + 1, epochs, loss)
        net.eval()
        acc = 0.0
        with torch.no_grad():
            val_bar = tqdm(validate_loader, file=sys.stdout)
            for val_data in val_bar:
                val_images, val_labels = val_data
                outputs = net(val_images.to(device))
                predict_y = torch.max(outputs, dim=1)[1]
                acc += torch.eq(predict_y, val_labels.to(device)).sum().item()
                val_bar.desc = "val epoch[{}/{}]".format(epoch + 1, epochs)
        val_accurate = acc / val_num
        print('[epoch %d] mean loss: %.3f  val accuracy: %.3f' % (epoch + 1, running_loss / train_steps, val_accurate))
        if val_accurate > best_acc:
            best_acc = val_accurate
            torch.save(net.state_dict(), save_path)
    print('finish train')


if __name__ == '__main__':
    main()
